# Supplementary material for: Analyses of medical coping styles and related factors among female patients undergoing in vitro fertilization and embryonic transfer
Source: PLoS One. 2020 Apr 3;15(4):e0231033. doi: 10.1371/journal.pone.0231033 (PMC7122772; doi:10.1371/journal.pone.0231033)
Supplement: S1 Table — (XLSX) [file pone.0231033.s001.xlsx]

## Sheet: Sheet1
序号	TAS	DIF	DDF	EOT	SSRS	客观	主观	利用度	面对	回避	屈服	Q1	Q2	Q3	Q4	Q5	Q6	Q7	Q8	Q9	Q10	Q11	Q12	Q13
1	41	15	10	16	43	13	22	8	17	14	7	1	1	3	3	4	4	2	2	1	2	4	2	2
2	54	21	14	19	43	12	23	8	20	20	8	1	2	4	2	9	3	1	2	3	3	1	1	2
3	59	21	15	23	29	6	16	7	21	17	10	1	2	1	4	5	3	1	2	1	1	1	2	1
4	45	14	10	21	43	9	27	7	19	14	7	2	1	1	3	1	3	1	2	1	1	3	2	1
5	72	24	19	29	38	8	22	8	19	15	6	1	2	2	3	4	2	2	2	1	2	3	1	2
6	65	23	18	24	42	9	28	5	13	17	8	1	1	1	2	1	2	2	3	1	4	4	1	2
7	63	22	18	23	37	7	21	9	15	13	9	1	3	2	3	4	2	1	1	1	1	1	1	1
8	61	22	15	24	43	9	27	7	16	12	10	1	2	2	2	4	2	1	2	2	3	2	2	1
9	51	15	13	23	46	11	26	9	20	15	8	1	2	3	3	2	3	2	3	1	4	4	2	2
10	46	14	13	19	27	5	16	6	18	12	11	1	1	1	3	4	4	1	1	1	1	1	2	1
11	60	22	17	21	35	3	26	6	24	18	7	1	3	1	2	3	1	1	2	1	1	1	1	1
12	42	16	10	16	50	17	24	9	22	17	9	1	1	2	3	6	3	2	3	1	1	2	3	1
13	61	23	16	22	45	11	23	11	18	16	11	1	3	2	2	9	2	1	1	1	2	1	2	2
14	63	26	17	20	45	12	24	9	24	19	7	2	1	1	2	8	4	2	3	1	3	1	3	2
15	48	14	10	24	38	9	24	5	19	15	9	1	2	2	3	4	3	2	2	1	3	1	2	2
16	45	14	11	20	43	12	25	6	14	14	12	1	2	1	3	6	2	1	2	1	1	1	2	1
17	46	20	11	15	34	12	17	5	16	18	6	1	1	1	3	4	4	2	2	1	1	4	1	1
18	56	20	15	21	40	11	23	6	22	15	14	2	1	2	3	4	3	2	2	1	2	4	3	2
19	50	16	14	20	28	6	15	7	20	12	19	2	1	1	3	4	3	2	3	1	1	3	2	1
20	60	20	15	25	36	8	19	9	15	18	13	1	1	1	3	4	3	1	2	1	1	1	2	1
21	62	24	16	22	40	10	24	6	25	15	14	1	1	1	2	8	4	1	2	1	1	1	2	1
22	48	14	14	20	37	9	20	8	18	14	9	1	1	2	2	8	3	1	1	1	2	1	2	2
23	58	23	16	19	35	6	21	8	16	17	12	1	2	2	3	6	2	1	2	1	1	2	1	1
24	60	26	14	20	32	6	20	6	13	13	6	1	2	1	2	9	2	1	2	1	1	1	1	1
25	56	21	15	20	30	7	15	8	17	15	8	2	1	1	3	1	2	1	2	1	3	3	2	2
26	53	19	13	21	34	6	23	5	15	16	7	1	3	1	2	2	1	2	3	1	3	4	2	2
27	56	21	14	21	38	9	22	7	22	17	8	1	2	1	2	9	4	1	1	1	1	1	2	2
28	50	16	10	24	48	16	24	8	17	15	8	1	1	1	3	5	3	1	2	1	1	1	2	1
29	63	23	15	25	34	5	21	8	20	18	9	1	3	1	2	9	2	1	1	1	1	1	1	1
30	48	16	10	22	32	5	19	8	16	15	10	2	3	4	2	1	3	2	3	1	2	1	2	2
31	59	23	14	22	27	8	14	5	19	17	10	1	1	1	3	7	3	1	2	1	1	1	3	1
32	59	24	15	20	50	12	29	9	22	18	10	1	2	2	2	9	3	1	2	2	3	1	1	2
33	67	28	17	22	38	6	24	8	13	11	6	1	2	1	2	4	2	2	1	2	1	1	1	1
34	65	26	19	20	48	11	29	8	28	22	6	2	3	2	2	4	2	2	1	2	4	4	1	2
35	43	11	11	21	47	9	29	9	18	16	8	2	1	2	3	6	4	3	2	2	3	1	1	2
36	58	21	13	24	27	10	11	6	23	13	6	1	3	4	2	1	2	1	2	1	2	4	2	2
37	50	19	9	22	40	8	24	8	22	14	10	1	1	1	4	6	4	1	1	1	1	1	1	1
38	55	19	15	21	38	12	19	7	20	16	7	1	2	3	3	4	2	1	2	1	2	1	1	2
39	54	22	13	19	40	11	20	9	21	23	15	2	1	1	4	4	4	2	3	1	2	3	2	1
40	49	16	13	20	48	11	30	7	19	15	7	1	2	1	2	9	2	1	2	1	1	1	1	1
41	69	28	18	23	29	5	20	4	20	14	11	1	1	2	3	1	3	1	2	1	1	3	2	1
42	80	34	19	27	38	7	26	5	18	18	11	1	2	1	3	9	2	2	3	1	2	1	2	2
43	51	18	13	20	49	11	28	10	21	16	5	1	3	1	3	8	3	1	2	1	1	1	2	1
44	65	22	16	27	35	7	18	10	26	18	12	1	2	1	2	1	2	1	2	1	1	1	2	1
45	57	23	14	20	29	8	15	6	16	12	9	1	1	2	2	1	3	1	2	1	2	1	1	2
46	55	17	17	21	37	9	21	7	22	14	10	1	2	2	2	4	3	1	2	1	1	1	2	2
47	45	16	11	18	44	10	27	7	21	17	10	2	1	1	3	4	4	2	3	1	1	1	2	1
48	55	19	13	23	45	9	28	8	14	17	5	2	3	2	2	8	2	3	3	2	3	1	2	2
49	24	7	5	12	52	15	29	8	18	13	5	2	1	1	4	5	5	3	2	2	2	1	1	2
50	45	15	12	18	38	9	22	7	15	16	9	1	2	2	3	1	3	1	1	1	2	3	1	2
51	58	18	13	27	46	12	24	10	20	18	10	1	2	1	3	9	4	1	2	1	1	1	2	1
52	62	23	18	21	39	8	25	6	15	16	7	1	3	4	2	1	2	1	2	1	1	3	2	1
53	49	19	11	19	46	11	27	8	22	11	8	1	3	2	3	4	4	2	2	1	2	1	2	2
54	60	21	14	25	28	4	17	7	15	16	13	1	1	1	3	4	1	1	1	1	1	1	2	1
55	38	11	13	14	37	7	22	8	24	19	8	2	3	1	3	8	2	1	2	1	3	4	1	2
56	54	17	13	24	45	14	23	8	18	17	9	1	2	1	3	7	3	1	2	1	1	1	1	1
57	49	15	14	20	47	13	25	9	25	13	8	1	2	2	3	4	4	2	3	1	1	3	3	1
58	54	19	13	22	37	14	17	6	17	20	7	2	1	1	3	5	3	2	2	1	4	1	1	2
59	62	28	14	20	33	7	19	7	24	19	13	1	3	1	2	2	1	1	4	1	1	1	3	1
60	53	21	11	21	43	12	24	7	22	20	10	1	3	2	3	8	3	1	2	1	1	1	1	1
61	65	26	17	22	38	10	22	6	18	14	9	2	2	2	3	4	3	1	2	1	1	1	2	1
62	55	17	13	25	32	8	16	8	22	17	12	1	1	1	3	4	4	2	3	1	2	4	3	2
63	63	24	17	22	30	4	23	3	20	13	8	2	2	3	3	4	3	2	2	2	1	4	3	1
64	47	15	11	21	30	8	16	6	21	19	8	1	1	1	3	6	3	2	3	1	2	4	3	1
65	42	14	10	18	39	9	20	10	16	19	8	2	1	1	3	6	3	1	1	1	1	1	1	1
66	59	21	15	23	35	6	22	7	19	16	10	1	3	2	2	1	2	2	2	1	1	3	2	1
67	51	14	13	24	36	8	22	6	16	9	8	1	2	1	3	4	2	1	2	1	1	1	2	1
68	62	22	16	24	29	6	18	5	13	15	7	1	3	1	2	9	2	1	2	1	2	1	2	2
69	62	21	17	24	42	7	27	8	20	14	10	1	1	1	3	7	4	2	3	1	2	1	2	1
70	49	15	12	22	37	11	19	7	19	15	8	1	1	1	3	4	3	1	2	1	1	1	2	1
71	61	21	16	24	31	6	18	7	13	15	13	1	2	2	2	9	1	2	3	1	3	3	2	2
72	67	27	15	25	43	13	23	7	16	20	8	1	3	2	2	1	2	1	2	1	1	1	2	1
73	46	14	11	21	32	8	18	6	19	15	6	1	1	3	3	4	4	2	2	1	2	4	2	2
74	58	20	15	23	35	4	25	6	17	16	11	1	2	1	2	9	4	2	3	1	2	1	1	2
75	60	23	15	22	22	1	17	4	15	11	10	1	2	4	2	9	2	2	2	1	3	1	3	2
76	54	14	12	28	27	6	15	6	20	16	11	1	1	1	2	1	3	2	1	1	1	1	1	2
77	54	20	13	21	23	4	14	5	16	12	14	1	3	2	2	1	1	2	3	1	2	1	3	2
78	63	25	15	23	34	8	19	7	18	15	9	1	2	2	2	8	3	1	2	1	1	1	2	1
79	55	21	15	19	32	8	19	5	18	19	11	1	1	1	4	4	4	2	3	1	2	1	2	1
80	55	18	15	22	52	13	30	9	21	20	6	2	1	3	3	5	4	2	2	2	4	1	1	2
81	56	24	14	18	38	6	25	7	25	15	8	1	2	1	3	4	2	2	3	1	2	3	2	2
82	45	13	10	22	44	11	24	9	17	18	7	1	1	1	3	4	4	1	2	1	1	4	2	1
83	59	24	16	19	43	8	28	7	22	17	6	1	2	1	2	1	2	1	2	1	4	4	2	2
84	52	19	12	21	45	11	24	10	16	16	7	2	2	3	3	4	2	1	1	1	1	1	2	1
85	50	18	13	19	39	8	23	8	20	17	13	1	1	1	3	7	3	1	2	1	1	1	1	1
86	49	15	12	22	36	7	23	6	15	19	13	1	1	2	2	1	2	2	2	1	2	1	2	2
87	63	24	15	24	37	10	22	5	20	13	8	2	2	1	2	3	1	1	2	1	2	1	1	2
88	52	19	12	21	35	3	26	6	20	15	12	2	1	1	3	7	4	2	2	2	2	1	2	2
89	37	15	10	12	35	10	16	9	21	15	14	2	1	1	3	4	3	1	1	1	1	2	2	1
90	42	14	12	16	38	9	23	6	20	16	10	2	1	1	3	4	4	1	2	1	1	2	1	1
91	53	14	11	28	42	10	25	7	16	13	9	1	2	3	2	8	2	1	3	1	3	1	2	2
92	64	24	17	23	53	9	32	12	20	17	6	1	1	1	2	8	4	2	2	2	2	1	2	2
93	46	14	12	20	34	6	20	8	22	18	6	2	1	1	3	4	4	2	2	1	1	1	2	2
94	68	23	19	26	38	8	24	6	21	13	8	2	2	1	2	1	2	2	3	1	2	3	3	1
95	45	14	12	19	50	10	31	9	15	14	5	1	1	2	2	4	4	1	1	1	2	1	1	2
96	62	24	15	23	44	8	28	8	20	20	5	1	2	2	2	1	2	2	3	1	1	1	1	1
97	49	17	11	21	37	8	21	8	19	10	6	1	1	3	3	4	3	1	2	1	1	2	2	1
98	41	13	10	18	34	11	17	6	18	15	5	1	1	1	3	4	3	2	2	1	1	3	1	1
99	63	26	14	23	38	6	25	7	23	17	9	1	1	1	2	2	3	1	1	1	1	4	1	1
100	48	16	12	20	41	13	19	9	19	15	7	2	1	1	3	4	4	2	3	1	3	2	3	2
101	50	15	14	21	46	9	27	10	21	17	5	2	2	1	2	8	2	3	3	2	3	1	2	2
102	60	21	16	23	48	11	27	10	20	17	5	1	1	2	2	4	2	1	2	1	1	1	2	1
103	65	26	19	20	38	5	27	6	18	15	10	1	3	2	2	8	2	2	3	1	2	1	2	2
104	53	15	13	25	33	4	20	9	17	10	5	1	3	3	2	4	3	1	2	1	4	1	3	2
105	56	21	13	22	49	12	26	11	23	18	10	1	1	2	3	7	3	2	2	1	1	4	2	1
106	63	22	16	25	46	9	30	7	15	11	5	1	2	2	2	1	3	1	2	2	1	1	2	2
107	54	19	14	21	45	9	28	8	15	16	5	2	3	2	2	4	3	1	2	2	1	3	2	2
108	51	20	11	20	43	12	23	8	23	14	6	1	1	2	3	8	3	2	2	1	1	1	1	1
109	51	17	12	22	48	14	25	9	20	14	5	1	1	1	2	4	2	2	3	1	3	1	1	2
110	43	10	13	20	44	11	23	10	24	17	7	1	1	1	3	6	3	1	2	1	1	1	1	1
111	57	19	16	22	44	9	28	7	17	15	9	1	3	2	2	4	2	2	3	1	1	1	2	1
112	64	23	16	25	44	6	29	9	19	16	9	2	3	3	2	1	2	2	3	1	2	1	2	2
113	45	17	10	18	44	11	25	8	19	17	6	2	1	1	3	9	4	1	2	1	2	1	2	2
114	52	15	14	23	55	13	31	11	22	12	6	1	1	1	3	4	2	2	2	1	2	1	1	2
115	58	18	13	27	36	6	23	7	20	16	6	1	3	1	3	4	1	1	1	1	1	1	2	1
116	53	21	14	18	35	4	24	7	20	14	7	1	1	1	2	1	3	1	2	1	2	1	1	2
117	57	20	14	23	37	6	22	9	23	15	7	2	1	2	2	4	2	1	1	2	1	1	2	2
118	40	14	11	15	52	12	29	11	20	16	5	1	3	2	3	6	4	1	2	1	1	3	1	2
119	39	12	9	18	48	10	28	10	19	15	10	2	1	1	3	6	3	2	2	1	1	3	1	1
120	54	17	14	23	42	13	22	7	18	16	8	2	1	1	2	1	3	1	2	1	2	2	1	2
121	63	22	18	23	49	11	30	8	17	18	6	1	3	2	2	3	1	1	2	1	1	1	1	2
122	56	19	15	22	38	10	20	8	21	15	10	1	1	1	3	4	4	1	2	1	1	3	2	2
123	55	16	15	24	31	5	18	8	19	13	10	1	2	1	3	1	2	2	3	1	4	1	3	2
124	43	11	9	23	40	8	26	6	18	17	5	1	1	1	2	1	3	1	1	2	1	1	1	2
125	42	15	9	18	40	11	17	12	18	15	10	2	1	1	4	6	5	2	3	1	2	4	3	2
126	47	14	11	22	48	12	29	7	16	15	7	2	2	3	2	2	3	3	1	3	1	1	1	2
127	46	14	12	20	55	13	30	12	24	17	8	1	2	1	2	8	3	1	2	1	2	2	2	2
128	57	24	14	19	35	7	22	6	19	17	10	2	3	1	2	9	3	1	3	1	4	1	2	2
129	69	28	19	22	21	4	13	4	18	16	12	1	3	2	2	1	1	1	2	1	1	1	2	1
130	51	17	13	21	28	6	16	6	18	12	9	1	2	2	3	6	4	1	1	1	2	1	1	2
131	47	18	11	18	46	9	27	10	21	14	9	2	2	2	3	6	3	2	2	2	1	1	2	2
132	47	16	14	17	50	12	29	9	19	24	6	2	3	1	2	2	4	3	2	2	4	1	2	2
133	61	26	14	21	34	8	21	5	16	16	13	1	3	1	2	8	2	1	2	2	3	1	2	2
134	59	23	16	20	50	15	27	8	21	16	8	1	1	3	2	8	3	2	3	1	1	1	3	1
135	60	26	15	19	34	5	21	8	17	12	7	2	3	1	2	1	2	1	4	1	1	1	1	1
136	60	27	14	19	46	8	27	11	19	17	9	1	1	1	3	4	3	2	1	2	3	1	1	2
137	46	14	10	22	41	11	22	8	21	16	8	1	1	1	3	9	2	1	2	1	1	2	2	1
138	50	19	12	19	38	9	22	7	19	16	8	2	1	1	3	6	4	2	1	1	1	1	1	1
139	49	15	13	21	45	10	26	9	23	17	6	1	2	1	3	1	2	1	2	1	1	1	2	1
140	43	14	11	18	50	12	28	10	22	20	8	2	1	2	3	7	3	3	1	2	2	1	1	2
141	54	16	14	24	36	9	19	8	16	15	7	1	3	3	2	5	2	1	1	1	1	1	2	1
142	53	19	12	22	45	12	25	8	16	12	10	1	1	2	2	8	4	1	2	1	2	1	1	2
143	69	27	19	23	47	12	28	7	18	17	8	1	2	1	3	4	2	2	2	1	1	4	3	1
144	44	14	9	21	44	10	24	10	23	16	7	1	1	2	2	1	5	1	2	1	1	4	1	1
145	66	23	18	25	29	7	15	7	21	16	10	1	2	2	3	4	3	1	2	1	1	3	1	1
146	50	16	14	20	38	10	21	7	20	15	9	1	1	1	3	5	3	1	2	1	1	1	2	1
147	57	19	14	24	38	3	29	6	20	15	12	1	1	1	3	6	3	1	1	1	1	1	1	1
148	50	17	13	20	45	13	24	8	21	16	10	2	1	1	3	1	5	3	2	1	4	3	1	2
149	62	25	12	25	36	2	26	8	23	19	11	1	1	1	3	4	3	1	1	1	1	1	1	1
150	50	15	10	25	35	9	17	9	14	12	5	2	1	1	3	4	4	1	1	1	1	3	1	1
151	63	22	16	25	47	13	24	10	18	16	5	2	2	2	2	4	3	1	2	1	1	1	2	1
152	58	19	14	25	43	7	27	9	18	17	9	1	1	1	3	4	4	1	1	1	2	1	2	2
153	60	24	16	20	33	6	17	10	22	15	6	1	1	1	3	4	3	1	1	1	1	4	1	1
154	58	23	14	21	37	8	22	7	21	15	9	1	3	2	3	4	3	1	2	1	1	2	2	1
155	46	16	11	19	40	9	23	8	26	16	13	1	1	1	3	8	3	1	2	1	1	1	3	1
156	45	14	10	21	44	10	23	11	16	15	6	1	1	1	3	4	4	1	2	1	1	1	1	1
157	65	25	16	24	40	6	26	8	19	15	9	2	2	2	2	2	2	2	3	1	1	1	3	1
158	45	15	11	19	29	7	17	5	16	16	6	1	2	2	2	9	3	1	1	1	1	1	1	1
159	68	25	18	25	33	8	19	6	21	13	6	1	1	1	3	4	4	2	2	1	2	1	2	2
160	59	21	12	26	36	8	22	6	19	22	7	1	2	1	3	4	3	1	2	1	1	1	1	1
161	50	17	12	21	34	8	21	5	21	11	7	2	3	2	2	1	2	3	4	2	2	1	2	2
162	46	14	12	20	47	13	26	8	23	15	8	1	3	2	3	8	3	2	2	1	1	1	2	1
163	66	28	18	20	45	8	30	7	17	13	11	1	1	1	2	1	3	2	3	1	1	2	3	1
164	66	26	16	24	52	12	31	9	18	15	9	1	1	1	3	8	2	3	2	2	2	3	3	2
165	44	13	9	22	28	6	15	7	19	14	8	1	1	1	2	9	3	3	3	2	2	1	3	2
166	70	28	20	22	32	9	16	7	19	18	10	1	2	1	3	4	4	2	2	1	2	1	2	2
167	56	21	13	22	38	6	27	5	16	14	9	1	2	1	2	1	2	1	2	1	2	1	3	2
168	66	24	17	25	30	5	16	9	21	17	8	1	3	2	3	1	3	1	2	1	1	3	2	1
169	60	22	14	24	31	6	19	6	14	13	9	1	1	2	2	2	2	1	2	1	1	4	1	1
170	47	16	12	19	41	11	24	6	16	13	10	1	1	1	3	8	4	1	2	1	1	1	2	1
171	63	22	16	25	47	13	26	8	19	17	8	1	1	2	3	7	3	1	2	1	2	3	1	1
172	59	20	15	24	46	11	26	9	19	12	10	2	3	1	2	9	2	2	4	1	2	1	3	2
173	61	24	14	23	46	8	28	10	20	18	9	1	1	1	3	4	4	1	2	1	1	1	2	1
174	58	21	14	23	31	8	17	6	20	19	10	1	2	1	3	8	2	1	2	1	1	3	2	1
175	59	22	16	21	51	9	32	10	23	16	8	1	2	3	2	1	2	1	2	1	2	2	1	1
176	53	15	13	25	36	6	23	7	18	13	9	1	1	1	3	4	3	1	1	1	2	2	1	2
177	40	7	9	24	47	11	28	8	21	13	8	1	1	1	2	9	2	1	2	1	1	2	1	1
178	59	18	17	24	33	9	18	6	17	16	9	1	2	2	3	4	2	1	2	1	2	4	1	1
179	62	23	16	23	29	10	14	5	18	15	9	1	3	1	2	8	3	1	2	2	2	1	1	2
180	60	22	14	24	26	7	14	5	13	17	14	1	3	4	2	1	2	2	2	1	2	1	1	2
181	66	26	17	23	27	3	15	9	28	20	8	1	1	1	2	9	1	1	2	2	2	1	3	2
182	60	24	14	22	52	13	31	8	20	14	13	1	3	2	2	9	3	2	3	1	2	1	2	2
183	60	21	15	24	44	8	30	6	19	17	9	1	1	1	3	4	4	1	2	1	1	1	1	1
184	55	16	14	25	33	7	21	5	16	16	6	1	1	1	2	8	3	1	2	1	1	1	2	1
185	59	16	17	26	30	8	18	4	15	13	6	1	3	2	3	1	3	1	1	1	1	2	1	1
186	64	22	15	27	38	6	24	8	20	20	15	1	1	1	4	4	3	1	2	1	1	1	2	1
187	59	21	15	23	39	9	22	8	17	14	9	1	3	1	2	1	1	2	2	3	3	1	1	2
188	53	18	15	20	48	10	30	8	18	13	7	2	1	1	3	4	4	1	2	1	2	1	1	2
189	50	17	12	21	34	9	17	8	20	16	10	1	2	2	3	6	4	2	2	1	1	4	2	1
190	56	19	14	23	30	6	18	6	18	13	6	2	1	1	2	9	3	2	3	2	4	3	2	2
191	55	18	13	24	42	11	24	7	16	12	8	1	1	4	2	4	2	1	2	1	1	1	2	1
192	66	27	15	24	48	9	29	10	23	17	11	1	3	1	2	1	1	1	1	2	4	4	1	1
193	52	17	11	24	32	6	20	6	20	15	6	1	3	2	2	8	4	1	2	1	3	1	1	2
194	54	18	16	20	30	3	21	6	16	16	7	1	3	1	2	9	3	2	3	1	1	4	2	1
195	60	22	15	23	34	9	19	6	17	15	8	1	1	1	3	4	4	1	2	1	2	2	2	2
196	42	9	9	24	30	4	23	3	20	13	14	1	3	2	2	1	1	2	2	1	1	1	3	1
197	50	18	13	19	29	4	18	7	21	15	10	1	1	1	3	7	3	1	1	1	1	1	1	1
198	71	29	18	24	43	7	28	8	14	16	8	1	3	4	2	8	2	1	2	1	1	1	2	1
199	60	21	15	24	48	11	29	8	23	17	7	1	1	2	2	8	2	2	2	1	2	1	1	2
200	62	22	16	24	41	6	28	7	21	16	11	1	3	1	2	1	1	2	2	1	2	3	3	2
201	52	16	14	22	40	6	27	7	25	12	8	1	3	1	3	4	3	2	3	1	3	1	2	2
202	55	19	14	22	40	11	24	5	19	13	10	2	1	1	3	4	4	2	3	1	1	1	3	1
203	49	17	11	21	38	8	24	6	16	15	9	2	1	1	3	9	4	3	3	2	3	1	1	2
204	55	18	13	24	30	5	19	6	15	14	5	1	1	1	2	9	2	2	3	1	1	4	3	1
205	66	28	16	22	56	14	32	10	22	17	9	1	3	2	2	4	1	2	2	1	2	1	3	2
206	60	21	15	24	44	12	24	8	16	14	10	1	2	4	2	1	2	1	2	2	1	2	2	2
207	59	20	15	24	40	12	21	7	15	14	9	2	1	1	3	7	4	1	2	1	1	2	2	1
208	64	24	16	24	41	11	24	6	20	17	10	1	2	3	3	4	3	1	2	1	1	1	2	1
209	56	18	15	23	42	6	28	8	20	15	7	1	2	2	2	8	2	1	2	2	3	1	1	2
210	48	15	12	21	44	8	29	7	24	16	6	2	2	2	2	7	2	3	2	3	2	1	1	2
211	50	14	15	21	36	11	18	7	19	13	9	1	3	2	3	1	2	2	1	1	3	2	2	2
212	71	30	16	25	40	8	27	5	20	16	12	1	3	1	2	1	1	2	3	1	2	1	1	2
213	44	12	11	21	58	15	31	12	19	19	7	2	1	1	3	4	4	1	1	2	1	1	1	1
214	60	23	16	21	35	6	24	5	15	19	11	1	3	1	2	1	3	1	2	1	1	4	2	1
215	57	22	14	21	52	13	30	9	26	17	7	1	1	3	3	4	4	1	2	1	1	1	2	1
216	60	21	15	24	33	6	21	6	17	15	7	1	2	1	2	8	2	1	2	1	1	3	1	1
217	68	27	16	25	27	4	18	5	21	10	11	2	1	1	3	7	3	2	3	1	1	4	2	1
218	51	18	12	21	36	6	23	7	26	17	7	1	1	1	2	1	2	1	2	2	1	1	2	2
219	59	22	15	22	48	6	30	12	17	16	10	1	3	3	2	4	2	1	2	1	1	4	2	2
220	60	21	15	24	33	6	21	6	20	17	7	1	2	2	2	1	2	1	3	1	3	1	3	2
221	51	19	13	19	37	10	18	9	23	21	10	1	1	2	3	4	3	2	2	1	2	3	2	2
222	54	21	13	20	47	14	24	9	22	20	8	1	1	1	3	4	3	1	2	1	1	4	2	1
223	57	18	15	24	40	9	24	7	17	15	6	1	2	1	3	4	2	1	2	1	1	3	2	1
224	56	20	13	23	34	9	17	8	20	16	7	1	1	2	3	9	3	1	2	1	1	2	1	1
225	53	16	15	22	45	14	25	6	21	15	6	1	3	2	2	9	2	2	2	1	2	1	1	2
226	61	22	15	24	39	11	21	7	21	13	10	1	2	1	3	9	2	1	2	1	1	1	2	1
227	48	20	10	18	36	6	22	8	17	16	12	2	1	1	3	4	4	2	2	1	1	1	2	1
228	65	25	17	23	40	6	27	7	22	16	7	1	1	1	2	8	2	2	3	1	2	1	2	2
229	60	21	15	24	34	4	22	8	17	15	9	1	3	1	2	8	4	1	2	1	1	1	2	1
230	61	21	15	25	46	10	29	7	21	15	10	2	1	1	3	4	4	3	1	2	1	1	2	2
231	52	18	14	20	38	9	22	7	18	14	6	1	2	2	3	8	2	1	2	1	2	1	2	2
232	58	23	13	22	34	8	20	6	20	15	7	1	3	2	2	2	3	1	2	1	1	3	2	1
233	61	23	15	23	30	7	15	8	18	16	12	1	1	1	3	4	4	1	2	1	1	3	2	1
234	67	24	20	23	45	10	27	8	18	17	8	1	2	1	2	4	1	1	2	1	1	1	1	1
235	56	18	12	26	48	8	30	10	15	17	9	1	3	2	2	9	2	1	1	1	2	1	1	2
236	60	21	13	26	46	9	29	8	20	17	7	1	2	2	3	8	4	1	2	1	1	1	3	1
237	46	15	10	21	44	13	24	7	18	16	6	1	1	1	3	4	4	2	1	2	1	1	1	2
238	55	19	16	20	31	9	15	7	17	13	10	1	1	1	4	5	3	1	1	1	1	1	1	1
239	46	17	11	18	35	12	17	6	17	15	14	1	1	1	3	4	4	2	2	1	1	4	2	1
240	67	26	16	25	46	11	28	7	21	18	8	1	3	1	2	2	2	2	2	1	2	1	1	2
241	56	22	14	20	48	13	27	8	25	23	9	1	2	1	2	1	1	1	2	1	1	4	2	1
242	62	24	14	24	47	9	28	10	18	16	10	1	1	3	3	1	2	2	3	1	1	1	2	1
243	45	15	10	20	51	12	27	12	20	19	7	1	1	2	3	4	4	1	1	1	1	1	1	1
244	62	23	16	23	37	11	18	8	18	17	5	1	2	2	3	8	4	1	2	1	1	1	2	1
245	59	22	14	23	46	12	25	9	20	20	10	1	3	1	3	6	3	2	2	1	1	3	2	1
246	47	15	12	20	45	9	28	8	20	15	5	1	1	1	3	7	3	1	2	1	1	4	2	1
247	56	18	15	23	43	12	24	7	24	16	10	2	1	1	3	6	3	1	1	1	1	3	1	1
248	51	15	11	25	46	14	26	6	18	15	9	1	1	1	3	4	4	1	2	1	1	1	2	1
249	60	22	16	22	45	8	28	9	22	13	6	2	1	2	2	9	1	1	1	2	3	1	1	2
250	49	16	14	19	41	8	24	9	18	14	5	2	2	1	3	9	1	2	3	2	2	1	2	2
251	60	20	19	21	46	13	22	11	18	18	10	1	1	3	3	4	3	1	1	2	2	1	1	2
252	51	17	11	23	36	8	22	6	22	17	10	1	2	1	3	6	4	1	2	1	1	4	2	1
253	52	18	13	21	55	13	31	11	24	23	6	1	3	2	3	8	4	1	2	2	2	1	1	2
254	53	23	13	17	37	6	24	7	19	15	6	1	3	3	3	1	3	1	2	1	1	3	1	1
255	63	25	18	20	49	13	29	7	17	18	7	1	3	2	2	8	4	1	1	1	1	1	1	1
256	63	23	18	22	35	8	21	6	16	16	10	1	2	1	2	1	1	2	2	1	3	1	3	2
257	59	22	14	23	46	8	31	7	20	15	5	2	2	2	2	4	2	2	3	1	2	4	1	2
258	50	21	9	20	39	6	21	12	27	21	8	2	1	1	3	8	3	2	2	1	1	1	2	1
259	49	16	14	19	42	5	28	9	18	18	13	1	3	1	2	4	2	2	4	1	1	1	1	1
260	56	22	16	18	40	7	22	11	19	16	10	2	1	1	3	4	4	2	3	1	2	1	1	2
261	49	14	12	23	51	11	32	8	19	12	5	2	1	1	3	4	4	2	1	2	1	1	1	2
262	60	22	16	22	47	13	27	7	22	19	10	1	2	1	3	1	3	1	2	1	3	2	2	2
263	57	19	14	24	45	12	26	7	21	16	9	2	1	1	3	7	3	2	3	1	1	3	3	1
264	65	28	13	24	23	4	15	4	22	17	15	1	1	1	2	1	1	2	3	1	1	1	3	1
265	46	17	10	19	29	6	17	6	20	13	8	1	2	1	2	8	2	2	3	1	1	1	2	1
266	46	16	11	19	46	10	29	7	22	13	7	2	2	1	2	5	4	1	2	2	3	4	1	2
267	57	22	14	21	51	9	31	11	27	16	11	1	3	2	3	4	4	2	2	2	2	4	2	2
268	57	21	11	25	37	6	23	8	23	20	8	1	2	2	3	4	3	1	2	1	2	1	1	2
269	47	12	12	23	30	6	20	4	19	20	6	1	1	1	3	6	3	2	2	1	2	1	2	2
270	49	19	12	18	38	11	20	7	21	17	9	1	1	1	3	4	4	1	2	1	1	3	2	1
271	62	25	13	24	34	6	21	7	19	15	6	1	3	2	2	1	2	1	2	1	1	1	2	1
272	23	7	8	8	39	8	23	8	17	15	5	2	1	2	2	8	3	2	2	1	2	1	1	2
273	56	20	13	23	46	12	22	12	16	15	7	1	2	1	3	4	3	2	2	1	1	1	2	1
274	59	21	14	24	42	11	24	7	16	18	7	2	1	1	3	4	4	2	3	1	2	2	3	2
275	60	21	15	24	31	9	16	6	20	16	10	2	1	3	3	7	2	1	2	1	2	4	1	2
276	50	16	12	22	42	4	30	8	16	14	7	2	1	1	4	6	3	3	2	1	2	1	2	2
277	44	19	10	15	41	11	23	7	18	15	6	1	1	1	3	9	4	2	1	1	1	1	2	1
278	67	24	14	29	23	4	15	4	12	16	8	2	3	1	2	3	1	1	2	2	3	1	2	2
279	52	20	11	21	42	10	23	9	21	16	11	1	1	1	3	7	3	2	2	1	4	1	3	1
280	61	22	14	25	41	4	27	10	20	16	8	1	1	2	3	8	4	1	2	1	2	1	2	2
281	56	22	13	21	29	6	16	7	26	13	7	1	3	2	2	2	1	3	2	2	2	1	2	2
282	59	21	16	22	36	8	19	9	19	16	8	2	1	1	4	9	4	2	2	1	2	4	2	2
283	67	26	18	23	37	8	22	7	15	14	7	1	1	1	2	8	3	1	2	1	1	4	1	1
284	56	20	14	22	44	11	26	7	18	13	9	1	2	1	3	8	3	1	1	1	1	1	1	1
285	52	20	14	18	35	8	21	6	16	11	7	1	3	2	3	9	2	1	1	1	1	1	1	1
